# Supplementary material for: Effect of the sagittal osteotomy inclination angle on the posterior tibial slope change in high tibial osteotomy: three-dimensional simulation study
Source: Sci Rep. 2022 Nov 10;12:19254. doi: 10.1038/s41598-022-23412-5 (PMC9649806; doi:10.1038/s41598-022-23412-5)
Supplement: Supplementary file 1 — Supplementary Information. [file 41598_2022_23412_MOESM1_ESM.xlsx]

## Sheet: Raw data
Supplementary table 1. Raw data of patients demographics and measured variables
										Original model	0°	+5°	+10°	+15°	+20°	+25°	+30°	-5°	-10°	-15°	-20°	-25°	-30°
Case No	Unit No	Name	Age	Sex M=0, F=1	Affected side (R=0, L=1)	Height (CM)	Weight (KG)	BMI (Kg/m2)	Correction angle'	Tibal slope (°)	Tibal slope (°)	Tibal slope (°)	Tibal slope (°)	Tibal slope (°)	Tibal slope (°)	Tibal slope (°)	Tibal slope (°)	Tibal slope (°)	Tibal slope (°)	Tibal slope (°)	Tibal slope (°)	Tibal slope (°)	Tibal slope (°)
1	8175287	박행순	59	1	0	150	57	25.33	10.5	7.79	6.82	5.97	7.12	9.19	9.2	10.05	10.42	7.44	6.93	6.95	6.87	6.84	5.99
2	3663112	황양자	53	1	1	157	58	23.53	9.4	5.79	4.96	4.34	5.72	5.9	7.18	6.79	7.96	4.79	4.89	4.76	4.51	3.87	3.69
3	2607264	김일심	57	1	1	164.3	60.8	22.52	10.2	4.88	3.87	3.77	4.68	6	7.36	7.65	7.38	4.46	4	3.67	3.02	2.71	2.9
4	7720546	황인환	54	0	1	169.4	85.7	29.86	15.5	9.29	8.49	8.64	10.69	11.01	11.85	11.71	12.92	9.04	8.64	8.27	7.39	6.69	6.06
5	7675546	이복순	55	1	1	158	75	30.04	10.5	7.91	7.39	6.39	7.74	9.46	10.07	10.48	11.44	7.46	7.32	7.35	7.15	6.91	6.67
6	8222972	KIM CORI	51	1	0	157	54.9	22.27	9.4	14.95	15.02	14.27	16.13	17.19	17.96	18.05	18.37	14.81	14.95	14.42	14.26	14.02	13.56
7	5396174	이영옥	59	1	0	157	64.9	26.33	7.6	13.85	13.71	13.97	14.11	15.41	15.22	15.63	15.72	13.82	13.54	13.34	12.3	12.33	11.31
8	5105172	김만기	53	0	0	169.9	75	25.98	10.9	6.16	6.28	6.46	6.73	7.13	7.47	7.79	8.2	6.17	5.18	4.53	4.46	4.22	4.07
9	5990994	김근영	53	1	0	154	76.3	32.17	12.8	15.27	15.32	16.01	16.37	16.04	17.91	18.19	18.29	15.17	15.08	15.03	14.49	13.87	13.5
10	5596862	김귀완	57	0	1	166	75	27.58	10.4	12.05	12.86	13.44	13.86	14.31	15.17	15.81	15.67	11.89	11.64	11.32	11.24	10.53	9.47
11	5990994	김근영	54	1	1	155	74	30.8	10.3	13.09	13.2	13.48	13.98	14.68	15.98	16.03	16.25	13.05	13	12.87	12.48	12.21	11.15
12	4217536	이순화	52	1	1	156	66.7	27.41	9.2	9.44	10.17	10.31	10.73	10.75	11.01	11.21	11.38	9.72	9.42	9.33	8.78	7.94	7.71
13	8119288	최미경	57	1	0	152.5	67.7	29.11	7.8	10.56	11.01	11.91	11.68	12.43	12.58	12.54	13.21	10.93	9.21	9.15	9.09	7.94	7.48
14	5937037	신상화	61	0	1	172.8	80.9	27.09	8.9	5.57	5.95	5.91	6.03	6.22	7.64	7.86	8.25	5.72	4.54	4.45	4.24	3.85	2.76
15	8385809	신동희	58	1	1	155.2	70.9	29.43	8.2	10.13	10.51	10.17	11.49	11.57	11.78	12.08	12.3	9.91	9.89	9.47	9.1	8.67	8.54
16	7587977	남정문	59	0	1	171	58	19.84	8.1	11.17	11.06	11.28	11.32	11.58	11.9	12.35	13.22	11.09	10.89	11.05	10.63	10.32	9.9
17	8426391	이순옥	58	1	1	145.5	53.7	25.37	10	9.14	9.23	9.68	9.95	9.26	8.89	9.45	9.93	9.03	8.05	8.41	8.17	7.05	7.25
18	8135089	이은주	54	1	0	160.9	56.6	21.86	6.4	8.15	8.56	8.94	8.4	8.44	8.53	9.57	10.22	7.97	7.55	7.62	7.39	7.12	6.48
19	3633826	최화숙	58	1	1	152.5	68.1	29.28	13	11.33	12.06	11.47	11.35	11.9	12.4	13.53	13.45	10.22	10.36	9.78	9.37	9.12	9.28
20	4390171	노병선	58	0	0	173	82	27.4	12.7	5.3	5.1	5.61	6.09	6.66	6.48	6.69	5.95	4.76	4.2	3.89	3.74	3.72	3.53
21	8443793	조죽순	59	1	1	154.7	55.5	23.19	9.6	10.69	10.17	11.35	11.83	12.13	12.35	12.43	12.93	11.14	11.07	11	10.59	10.15	9.1
22	8522106	최영찬	57	0	0	164.2	76	28.19	10.3	6.19	6.82	7.12	8.01	8.09	8.32	8.29	9	6.5	6.27	5.45	4.26	4.31	3.73
23	7635028	최웅걸	59	0	1	169.7	80.7	30.11	8.6	7.35	7.77	8.86	9.37	10.24	10.42	10.75	10.12	7.84	7.76	7.35	7.03	6.7	6.81
24	3872534	김희경	56	1	1	151.8	62.4	27.08	9.9	12.07	12.25	13.04	13.31	14.7	15.17	15.38	15.79	12.11	11.71	11.64	11.07	10.49	11.04
25	3772611	명연숙	54	1	0	154	62	26.14	11	3.58	3.46	3.14	3.82	3.87	4.21	4.36	4.52	2.48	2.33	1.75	1.65	0.94	0.6
26	4296691	이옥이	59	1	0	155	62	25.81	16	8.83	8.44	8.48	9.26	9.55	10.04	9.9	10.91	8.97	8.38	7.78	7.39	7.11	6.86
27	4293641	이영화	60	1	1	156.4	65.7	26.86	12.5	5.3	5.46	5.63	5.83	6.25	6.89	7.1	7.65	5.28	4.86	4.57	4.48	4.19	3.83
28	4251417	신현숙	55	1	0	152.2	72.2	31.17	11	9.49	9.39	9.78	9.93	10.01	10.12	11.03	11.04	9.71	9.67	9.13	7.28	6.5	6.27
29	7211754	엄영희	53	1	0	160.4	68.9	26.78	11	5.46	5.23	5.42	5.69	6.15	6.02	6.16	6.65	4.93	4.52	4.66	4.12	3.83	3.1
30	7814464	김금옥	55	0	0	161	73	28.16	8.5	6.21	6.41	7.36	7.21	7.82	7.96	8.02	8.44	6.08	5.14	5.68	4.97	4.55	4.07
